# Supplementary material for: Sugar Transporter Proteins (STPs) in Gramineae Crops: Comparative Analysis, Phylogeny, Evolution, and Expression Profiling
Source: Cells. 2019 Jun 8;8(6):560. doi: 10.3390/cells8060560 (PMC6628381; doi:10.3390/cells8060560)
Supplement: Supplementary file 1 [file cells-08-00560-s001.zip]

Archive with 8 entries (7 files):
- cells-515990/
- cells-515990/Figure S1.pdf
- cells-515990/Figure S2.pdf
- cells-515990/Table S1.xls
- cells-515990/Table S2.xls
- cells-515990/Table S3.xls
- cells-515990/Table S4.docx
- cells-515990/Table S5.xlsx
