# Supplementary material for: Sugar Transporter Proteins (STPs) in Gramineae Crops: Comparative Analysis, Phylogeny, Evolution, and Expression Profiling
Source: Cells. 2019 Jun 8;8(6):560. doi: 10.3390/cells8060560 (PMC6628381; doi:10.3390/cells8060560)
Supplement: Supplementary file 1 [file cells-08-00560-s001.zip › cells-515990/Table S1.xls]

## Sheet: Sheet1
Primers	5'-3'	Tm	Position	Length	Annealing Temperature
STP1-F	TCTTCATCGCCGTCTTC	58.9	1576	87	58
STP1-R	GCTTCCAGTACCAGTGT	59.8	1662
STP2-F	TGACCGTCGTGTGGAGAA	64.8	1599	121	63
STP2-R	ATCAGACAGCAGTGGCATTG	64.9	1719
STP3-F	TGGTGCTCGTCTGGAA	61.4	1590	169	63
STP3-R	GGATGAACACAAGAAGAAGAATATAG	61.7	1758
STP4-F	CCATCTTCGCCTTCTTCTC	61.8	1346	104	58
STP4-R	CCTCTCGGTCATCTCCTC	62	1449
STP8-F	GTGGTGGTGGTGTTCAAC	62.7	1282	144	62
STP8-R	CGGCAGGAAGAAGAAGAC	61.6	1425
STP10-F	CGCTGGTGTGCCTGTA	63.1	1196	163	62
STP10-R	CGGAGGAACGACTGTGT	62.7	1358
STP11-F	GCAGTCGCAGTCATTCTT	61.9	1446	85	62
STP11-R	CGTCATCATCACCAACCAT	61.7	1530
STP13-F	CCTGCCTCTGCGTCAT	62.9	1379	163	63
STP13-R	TGGTGGTGGTGGTGTAG	62.3	1541
STP14-F	CGGTGGAGGTGAGGTC	62.4	1283	127	65
STP14-R	GCGTAGTAGGCGAATGTG	62.1	1409
STP15-F	CGACGATGGCGAAGAG	61.1	1127	165	61
STP15-R	TGAGCGAGACGGACAG	62	1291
STP16-F	CGGTTGAGGTCAGGTC	60.1	1103	128	62
STP16-R	GGCGTAGAAGAGGAACAC	61.2	1230
STP17-F	ACGGCACCTTCCTCTT	61.5	1367	156	62
STP17-R	CGAACTTGTGGTCCTTGA	61	1522
STP18-F	TCGTCATCGCCTTCTTC	60.4	905	105	62
STP18-R	TGGAGCCGAGGTTGA	60.5	1009
STP19-F	CCAGCGAGGTGTTCC	60.3	1256	145	62
STP19-R	GCGGCGAAGAAGAAGA	60.5	1400
STP20-F	ACCGCCTTCGTCTACC	62	1132	136	61
STP20-R	CTCCGCCTTCCTCCTC	62.1	1267
STP21-F	CGTGGCGGTGAACTTC	62	1302	139	65
STP21-R	CGGCAAGAGGAGGTAGA	61.4	1440
STP26-F	CTCTTCTTCACCTTCGTCATC	62.2	1297	182	63
STP26-R	AACCAGTGCTTCCTCCATA	62.2	1478
STP27-F	GCAGAGTTCAAGGACTATGG	61.9	1129	152	63
STP27-R	TCTCAAGTGGACATATCTCAGT	62.3	1270
STP28-F	GGATGAAGGCGTGGAT	59.8	1379	136	61
STP28-R	CAGAACCAGTGCTCCTC	60.6	1514
