# Supplementary material for: Sugar Transporter Proteins (STPs) in Gramineae Crops: Comparative Analysis, Phylogeny, Evolution, and Expression Profiling
Source: Cells. 2019 Jun 8;8(6):560. doi: 10.3390/cells8060560 (PMC6628381; doi:10.3390/cells8060560)
Supplement: Supplementary file 1 [file cells-08-00560-s001.zip › cells-515990/Table S2.xls]

## Sheet: Sheet1
Name	Protein ID	Length of protein	Chromosome	Chromosome.start	Chromosome.end	Gene ID
BdSTP1	KQK14067	522	BdChr1	11059963	11061531	BRADI_1g14150v3
BdSTP2	KQK15772	530	BdChr1	20089924	20093029	BRADI_1g24820v3
BdSTP3	KQK17831	508	BdChr1	32961441	32962964	BRADI_1g37000v3
BdSTP4	KQK20404	512	BdChr1	52878138	52880122	BRADI_1g54320v3
BdSTP5	KQK21214	518	BdChr1	58696002	58699743	BRADI_1g59420v3
BdSTP6	KQK22858	517	BdChr1	68416021	68421356	BRADI_1g69710v3
BdSTP7	KQK24152	534	BdChr1	74640132	74643456	BRADI_1g78400v3
BdSTP8	KQK04292	523	BdChr2	11226435	11228003	BRADI_2g12840v3
BdSTP9	PNT72210	517	BdChr2	41439584	41441683	BRADI_2g41441v3
BdSTP10	KQJ93434	523	BdChr3	3154480	3156693	BRADI_3g04580v3
BdSTP11	KQJ95161	513	BdChr3	13819085	13820626	BRADI_3g15510v3
BdSTP12	KQJ97806	520	BdChr3	35498840	35502508	BRADI_3g33390v3
BdSTP13	KQK00003	522	BdChr3	48219877	48222477	BRADI_3g46620v3
BdSTP14	KQK00004	511	BdChr3	48224652	48230842	BRADI_3g46640v3
BdSTP15	KQJ87983	519	BdChr4	15319865	15321798	BRADI_4g14710v3
BdSTP16	KQJ88154	519	BdChr4	16718494	16722432	BRADI_4g16060v3
BdSTP17	KQJ89755	510	BdChr4	32609323	32610852	BRADI_4g27540v3
BdSTP18	KQJ89757	472	BdChr4	32621688	32623304	BRADI_4g27560v3
BdSTP19	KQJ89835	531	BdChr4	33257691	33259977	BRADI_4g28000v3
BdSTP20	KQJ90241	521	BdChr4	35893139	35897356	BRADI_4g30290v3
BdSTP21	KQJ82915	508	BdChr5	15619950	15622353	BRADI_5g12020v3
BdSTP22	KQJ82916	513	BdChr5	15638331	15643914	BRADI_5g12030v3
BdSTP23	PNT61203	516	BdChr5	15645163	15651315	BRADI_5g12040v3
BdSTP24	KQJ82919	515	BdChr5	15701410	15704984	BRADI_5g12050v3
BdSTP25	KQJ82921	508	BdChr5	15704336	15708220	BRADI_5g12060v3
BdSTP26	KQJ82923	508	BdChr5	15722913	15726676	BRADI_5g12070v3
HvSTP1	HORVU1Hr1G013480.4	524	HvChr1H	35679745	35683428	HORVU1Hr1G013480
HvSTP2	HORVU1Hr1G056010.7	528	HvChr1H	410435003	410437642	HORVU1Hr1G056010
HvSTP3	HORVU1Hr1G075970.1	551	HvChr1H	512964952	512967177	HORVU1Hr1G075970
HvSTP4	HORVU1Hr1G092330.5	510	HvChr1H	550383701	550385548	HORVU1Hr1G092330
HvSTP5	HORVU2Hr1G041080.6	531	HvChr2H	201029243	201031651	HORVU2Hr1G041080
HvSTP6	HORVU2Hr1G064160.1	534	HvChr2H	434999519	435003569	HORVU2Hr1G064160
HvSTP7	HORVU2Hr1G079620.3	505	HvChr2H	576131440	576144306	HORVU2Hr1G079620
HvSTP8	HORVU2Hr1G079650.3	515	HvChr2H	576384383	576391498	HORVU2Hr1G079650
HvSTP9	HORVU2Hr1G079690.3	517	HvChr2H	576500097	576506348	HORVU2Hr1G079690
HvSTP10	HORVU2Hr1G079700.3	567	HvChr2H	576523571	576527383	HORVU2Hr1G079700
HvSTP11	HORVU2Hr1G079790.8	515	HvChr2H	576954765	576959300	HORVU2Hr1G079790
HvSTP12	HORVU3Hr1G018700.2	512	HvChr3H	48767130	48770145	HORVU3Hr1G018700
HvSTP13	HORVU3Hr1G018740.2	514	HvChr3H	48855348	48858369	HORVU3Hr1G018740
HvSTP14	HORVU3Hr1G102840.5	528	HvChr3H	665057417	665062140	HORVU3Hr1G102840
HvSTP15	HORVU3Hr1G102860.5	519	HvChr3H	665065700	665071566	HORVU3Hr1G102860
HvSTP16	HORVU4Hr1G067450.1	515	HvChr4H	559754963	559760078	HORVU4Hr1G067450
HvSTP17	HORVU4Hr1G084740.3	516	HvChr4H	629614514	629616330	HORVU4Hr1G084740
HvSTP18	HORVU4Hr1G088650.1	525	HvChr4H	640685328	640690244	HORVU4Hr1G088650
HvSTP19	HORVU5Hr1G000380.1	519	HvChr5H	1366636	1368644	HORVU5Hr1G000380
HvSTP20	HORVU5Hr1G054140.4	435	HvChr5H	425458678	425460045	HORVU5Hr1G054140
HvSTP21	HORVU5Hr1G055850.2	530	HvChr5H	437715478	437718968	HORVU5Hr1G055850
HvSTP22	HORVU5Hr1G065630.5	520	HvChr5H	501860026	501864141	HORVU5Hr1G065630
HvSTP23	HORVU5Hr1G065660.1	537	HvChr5H	502113165	502116167	HORVU5Hr1G065660
HvSTP24	HORVU6Hr1G025520.1	523	HvChr6H	92725971	92728217	HORVU6Hr1G025520
HvSTP25	HORVU6Hr1G084290.24	560	HvChr6H	553915923	553918821	HORVU6Hr1G084290
HvSTP26	HORVU7Hr1G019280.1	514	HvChr7H	25736167	25738392	HORVU7Hr1G019280
HvSTP27	HORVU7Hr1G069030.1	534	HvChr7H	366655385	366657315	HORVU7Hr1G069030
OrSTP1	ORUFI01G22420.1	513	OrChr1	19623887	19626923	ORUFI01G22420
OrSTP2	ORUFI01G22430.1	512	OrChr1	19628106	19629961	ORUFI01G22430
OrSTP3	ORUFI02G04780.1	502	OrChr2	2992012	2994285	ORUFI02G04780
OrSTP4	ORUFI02G22570.1	886	OrChr2	20715000	20734408	ORUFI02G22570
OrSTP5	ORUFI03G00180.1	519	OrChr3	90306	92658	ORUFI03G00180
OrSTP6	ORUFI03G08680.1	529	OrChr3	5844488	5848791	ORUFI03G08680
OrSTP7	ORUFI03G25640.1	522	OrChr3	20854343	20857405	ORUFI03G25640
OrSTP8	ORUFI04G15810.1	1045	OrChr4	18702432	18718259	ORUFI04G15810
OrSTP9	ORUFI04G15820.1	507	OrChr4	18729155	18736298	ORUFI04G15820
OrSTP10	ORUFI04G15830.1	517	OrChr4	18738682	18745505	ORUFI04G15830
OrSTP11	ORUFI04G15840.1	512	OrChr4	18745735	18750587	ORUFI04G15840
OrSTP12	ORUFI04G15880.1	517	OrChr4	18808876	18812740	ORUFI04G15880
OrSTP13	ORUFI06G02600.1	520	OrChr6	1930313	1931952	ORUFI06G02600
OrSTP14	ORUFI07G00430.1	518	OrChr7	288932	293039	ORUFI07G00430
OrSTP15	ORUFI07G01870.1	522	OrChr7	1471415	1473306	ORUFI07G01870
OrSTP16	ORUFI07G06740.1	503	OrChr7	5328526	5330755	ORUFI07G06740
OrSTP17	ORUFI07G19310.1	530	OrChr7	19351970	19354278	ORUFI07G19310
OrSTP18	ORUFI08G05240.1	519	OrChr8	4180951	4182510	ORUFI08G05240
OrSTP19	ORUFI09G00040.1	511	OrChr9	130835	141513	ORUFI09G00040
OrSTP20	ORUFI09G03360.1	572	OrChr9	4367251	4373312	ORUFI09G03360
OrSTP21	ORUFI09G05000.1	523	OrChr9	6154157	6155728	ORUFI09G05000
OrSTP22	ORUFI09G06040.1	530	OrChr9	7864595	7867899	ORUFI09G06040
OrSTP23	ORUFI09G11030.1	480	OrChr9	12722768	12728638	ORUFI09G11030
OrSTP24	ORUFI10G19720.1	518	OrChr10	19725522	19729068	ORUFI10G19720
OrSTP25	ORUFI11G19950.1	522	OrChr11	22558174	22560117	ORUFI11G19950
OrSTP26	ORUFI12G02820.1	418	OrChr12	1900084	1901462	ORUFI12G02820
SbSTP1	EER93920	533	SbChr1	16810398	16813198	SORBI_3001G190200
SbSTP2	OQU92134	526	SbChr1	57778409	57781297	SORBI_3001G297600
SbSTP3	EER92634	517	SbChr1	73058804	73064545	SORBI_3001G454100
SbSTP4	KXG40430	538	SbChr1	80723392	80729118	SORBI_3001G543500
SbSTP5	EER97830	520	SbChr2	521396	526917	SORBI_3002G004900
SbSTP6	EER98187	512	SbChr2	7645892	7647696	SORBI_3002G073600
SbSTP7	EER96733	518	SbChr2	59174209	59182754	SORBI_3002G201900
SbSTP8	EER99540	531	SbChr2	70573682	70576264	SORBI_3002G338500
SbSTP9	EES03141	509	SbChr3	51405571	51408046	SORBI_3003G192200
SbSTP10	EES04558	521	SbChr4	3980029	3982906	SORBI_3004G049300
SbSTP11	OQU85192	488	SbChr4	54068646	54073433	SORBI_3004G188701
SbSTP12	OQU85892	523	SbChr4	66537545	66539125	SORBI_3004G332700
SbSTP13	KXG28819	524	SbChr5	65094249	65096355	SORBI_3005G171200
SbSTP14	EES11734	516	SbChr6	548123	560425	SORBI_3006G003600
SbSTP15	KXG25760	511	SbChr6	575192	579560	SORBI_3006G003601
SbSTP16	KXG26442	542	SbChr6	47227406	47234857	SORBI_3006G101900
SbSTP17	EES10919	511	SbChr6	47267340	47269858	SORBI_3006G102300
SbSTP18	EES10920	521	SbChr6	47272269	47275801	SORBI_3006G102400
SbSTP19	OQU81689	510	SbChr6	47277077	47281897	SORBI_3006G102500
SbSTP20	EES10921	513	SbChr6	47315297	47320117	SORBI_3006G102800
SbSTP21	EES13444	521	SbChr7	6480119	6482337	SORBI_3007G061800
SbSTP22	EES18290	480	SbChr9	50914823	50926418	SORBI_3009G152800
SbSTP23	EER89165	521	SbChr10	2484489	2486354	SORBI_3010G030600
SiSTP1	KQL28645	520	SiChr1	7181492	7183279	SETIT_019330mg
SiSTP2	KQL30150	525	SiChr1	28400285	28404050	SETIT_016900mg
SiSTP3	KQL30151	518	SiChr1	28406201	28409526	SETIT_016921mg
SiSTP4	KQL30152	427	SiChr1	28420992	28422483	SETIT_019893mg
SiSTP5	KQL22110	425	SiChr2	16811	18677	SETIT_033297mg
SiSTP6	KQL22956	506	SiChr2	6866287	6868107	SETIT_029562mg
SiSTP7	KQL24029	526	SiChr2	24912559	24914139	SETIT_032508mg
SiSTP8	KQL24144	505	SiChr2	26701650	26704166	SETIT_032573mg
SiSTP9	KQL24486	520	SiChr2	30649592	30653629	SETIT_029500mg
SiSTP10	KQL26237	527	SiChr2	43230069	43232521	SETIT_029479mg
SiSTP11	KQL09215	529	SiChr4	1910791	1912554	SETIT_006229mg
SiSTP12	KQL05598	509	SiChr5	26260114	26262246	SETIT_001104mg
SiSTP13	KQL00596	516	SiChr6	3345564	3347111	SETIT_015663mg
SiSTP14	KQK96178	463	SiChr7	1255866	1257257	SETIT_011729mg
SiSTP15	KQK97521	512	SiChr7	21654764	21658228	SETIT_012137mg
SiSTP16	KQK97523	513	SiChr7	21669313	21673651	SETIT_011975mg
SiSTP17	KQK97524	512	SiChr7	21678749	21680978	SETIT_012679mg
SiSTP18	KQK97525	514	SiChr7	21688210	21691149	SETIT_009865mg
SiSTP19	KQK97526	510	SiChr7	21692386	21697514	SETIT_009879mg
SiSTP20	KQK87498	520	SiChr9	7569217	7573314	SETIT_035193mg
SiSTP21	KQK88309	525	SiChr9	13055257	13058157	SETIT_035160mg
SiSTP22	KQK89914	491	SiChr9	37102054	37105576	SETIT_039823mg
SiSTP23	KQK89915	516	SiChr9	37107264	37109890	SETIT_035222mg
SiSTP24	KQK91933	581	SiChr9	52778024	52783472	SETIT_034863mg
SiSTP25	KQK93099	516	SiChr9	58779433	58782708	SETIT_035219mg
ZmSTP1	Zm00001d027268_P001	525	ZmChr1	1034777	1037365	Zm00001d027268
ZmSTP2	Zm00001d028230_P001	514	ZmChr1	27307350	27313346	Zm00001d028230
ZmSTP3	Zm00001d032409_P001	536	ZmChr1	225830031	225834001	Zm00001d032409
ZmSTP4	Zm00001d032906_P001	508	ZmChr1	242702081	242703904	Zm00001d032906
ZmSTP5	Zm00001d003469_P001	513	ZmChr2	45238738	45242608	Zm00001d003469
ZmSTP6	Zm00001d003471_P001	557	ZmChr2	45287341	45292164	Zm00001d003471
ZmSTP7	Zm00001d005594_P001	518	ZmChr2	180121139	180123254	Zm00001d005594
ZmSTP8	Zm00001d007078_P001	490	ZmChr2	221769030	221780225	Zm00001d007078
ZmSTP9	Zm00001d044245_P001	509	ZmChr3	222923689	222925949	Zm00001d044245
ZmSTP10	Zm00001d049467_P001	514	ZmChr4	31378981	31380525	Zm00001d049467
ZmSTP11	Zm00001d050860_P001	521	ZmChr4	127232372	127244717	Zm00001d050860
ZmSTP12	Zm00001d053846_P001	551	ZmChr4	242170073	242172587	Zm00001d053846
ZmSTP13	Zm00001d016919_P001	447	ZmChr5	180058257	180059691	Zm00001d016919
ZmSTP14	Zm00001d018627_P001	523	ZmChr7	1335710	1339124	Zm00001d018627
ZmSTP15	Zm00001d019138_P001	513	ZmChr7	18719728	18721630	Zm00001d019138
ZmSTP16	Zm00001d020071_P001	522	ZmChr7	90397384	90401326	Zm00001d020071
ZmSTP17	Zm00001d020463_P002	523	ZmChr7	116451759	116465310	Zm00001d020463
ZmSTP18	Zm00001d021775_P001	524	ZmChr7	162845891	162848484	Zm00001d021775
ZmSTP19	Zm00001d045395_P001	518	ZmChr9	20532612	20535038	Zm00001d045395
ZmSTP20	Zm00001d025572_P001	507	ZmChr10	122641857	122645133	Zm00001d025572
ZmSTP21	Zm00001d025573_P001	456	ZmChr10	122708865	122710678	Zm00001d025573
ZmSTP22	Zm00001d000183_P001	520	B73V4_ctg181	307491	312293	Zm00001d000183
OsSTP8	LOC_Os01g38670.1	514	OsChr1	21719861	21722141	LOC_Os01g38670
OsSTP7	LOC_Os01g38680.1	513	OsChr1	21724008	21725863	LOC_Os01g38680
OsSTP9	LOC_Os02g06540.1	521	OsChr2	3266011	3268767	LOC_Os02g06540
OsSTP10	LOC_Os02g36414.1	528	OsChr2	21995376	22002735	LOC_Os02g36414
OsSTP11	LOC_Os02g36440.1	555	OsChr2	22007473	22012100	LOC_Os02g36440
OsSTP12	LOC_Os02g36450.1	519	OsChr2	22013289	22017647	LOC_Os02g36450
OsSTP13	LOC_Os03g01170.1	520	OsChr3	115789	119092	LOC_Os03g01170
OsSTP4	LOC_Os03g11900.1	516	OsChr3	6232979	6238297	LOC_Os03g11900
OsSTP2	LOC_Os03g39710.1	523	OsChr3	22091999	22095372	LOC_Os03g39710
OsSTP14	LOC_Os04g37970.1	521	OsChr4	22594108	22595839	LOC_Os04g37970
OsSTP1	LOC_Os04g37980.1	518	OsChr4	22598600	22601305	LOC_Os04g37980
OsSTP15	LOC_Os04g37990.1	508	OsChr4	22611843	22620016	LOC_Os04g37990
OsSTP16	LOC_Os04g38010.1	467	OsChr4	22626439	22628157	LOC_Os04g38010
OsSTP17	LOC_Os04g38026.1	513	OsChr4	22627207	22633284	LOC_Os04g38026
OsSTP18	LOC_Os04g38220.1	518	OsChr4	22744184	22748089	LOC_Os04g38220
OsSTP19	LOC_Os06g04900.1	521	OsChr6	2154708	2156716	LOC_Os06g04900
OsSTP3	LOC_Os07g01560.1	519	OsChr7	348475	353686	LOC_Os07g01560
OsSTP20	LOC_Os07g03910.1	430	OsChr7	1636881	1638610	LOC_Os07g03910
OsSTP21	LOC_Os07g03960.1	525	OsChr7	1669310	1671406	LOC_Os07g03960
OsSTP22	LOC_Os07g10590.1	516	OsChr7	5747394	5749826	LOC_Os07g10590
OsSTP6	LOC_Os07g37320.1	531	OsChr7	22353094	22355806	LOC_Os07g37320
OsSTP5	LOC_Os08g08070.1	520	OsChr8	4581432	4583491	LOC_Os08g08070
OsSTP23	LOC_Os09g09520.1	512	OsChr9	5137884	5142453	LOC_Os09g09520
OsSTP24	LOC_Os09g12590.1	518	OsChr9	7218962	7220515	LOC_Os09g12590
OsSTP25	LOC_Os12g04640.1	408	OsChr12	1966080	196764LOC_Os12g04640.1	LOC_Os09g15330
OsSTP26	LOC_Os09g24924.1	512	OsChr9	14887051	14893288	LOC_Os09g24924
OsSTP27	LOC_Os10g41190.1	519	OsChr10	22124277	22127825	LOC_Os10g41190
OsSTP28	LOC_Os11g38160.1	523	OsChr11	22625530	22627579	LOC_Os11g38160
