# Supplementary material for: Sugar Transporter Proteins (STPs) in Gramineae Crops: Comparative Analysis, Phylogeny, Evolution, and Expression Profiling
Source: Cells. 2019 Jun 8;8(6):560. doi: 10.3390/cells8060560 (PMC6628381; doi:10.3390/cells8060560)
Supplement: Supplementary file 1 [file cells-08-00560-s001.zip › cells-515990/Table S3.xls]

## Sheet: Orthogroups
OG0000000: BdSTP1 BdSTP17 BdSTP18 BdSTP2 BdSTP5 BdSTP8 HvSTP14 HvSTP15 HvSTP20 HvSTP5 OrSTP14 OrSTP17 OrSTP21 OrSTP7 OsSTP2 OsSTP24 OsSTP3 OsSTP6 SbSTP1 SbSTP12 SbSTP5 SbSTP8 SiSTP10 SiSTP21 SiSTP5 SiSTP7 ZmSTP14 ZmSTP18 ZmSTP3
OG0000001: BdSTP15 BdSTP3 HvSTP12 HvSTP13 HvSTP26 HvSTP4 OrSTP13 OrSTP20 OrSTP25 OsSTP19 OsSTP23 OsSTP28 SbSTP13 SbSTP23 SiSTP11 ZmSTP19 ZmSTP4
OG0000002: BdSTP23 BdSTP24 HvSTP9 OrSTP10 OrSTP9 OsSTP15 OsSTP16 SbSTP14 SbSTP15 SbSTP17 SbSTP18 SiSTP14 SiSTP16 SiSTP17 SiSTP18 ZmSTP21 ZmSTP5
OG0000003: BdSTP12 BdSTP7 HvSTP18 HvSTP2 OrSTP24 OrSTP5 OsSTP13 OsSTP27 SbSTP2 SbSTP4 SiSTP22 SiSTP23 SiSTP25 ZmSTP1 ZmSTP22
OG0000004: BdSTP13 BdSTP14 HvSTP1 OrSTP4 OsSTP10 OsSTP11 OsSTP12 SbSTP11 SiSTP2 SiSTP3 SiSTP4 ZmSTP11 ZmSTP13
OG0000005: BdSTP9 HvSTP19 OrSTP1 OrSTP2 OsSTP7 OsSTP8 SbSTP9 SiSTP12 ZmSTP8 ZmSTP9
OG0000006: BdSTP21 BdSTP22 HvSTP17 HvSTP7 OrSTP8 OsSTP1 OsSTP14 SbSTP16 SiSTP15 ZmSTP6
OG0000007: BdSTP16 BdSTP6 HvSTP16 HvSTP25 OrSTP6 OsSTP4 SbSTP3 SiSTP24 ZmSTP2
OG0000008: BdSTP20 HvSTP22 HvSTP23 OrSTP23 OsSTP26 SbSTP7 SiSTP20 SiSTP9 ZmSTP17
OG0000009: BdSTP4 HvSTP3 OrSTP16 OsSTP22 SbSTP6 SiSTP6 ZmSTP15
OG0000010: BdSTP10 HvSTP24 OrSTP3 OsSTP9 SbSTP10 SiSTP1 ZmSTP12
OG0000011: BdSTP11 HvSTP27 OrSTP18 OsSTP5 SbSTP21 SiSTP13 ZmSTP10
OG0000012: BdSTP19 HvSTP21 OrSTP22 SiSTP8 ZmSTP16 ZmSTP7
OG0000013: BdSTP26 HvSTP11 OrSTP12 OsSTP18 SbSTP20 ZmSTP20
OG0000014: BdSTP25 HvSTP10 OrSTP11 OsSTP17 SbSTP19 SiSTP19
OG0000015: OrSTP15 OsSTP20 OsSTP21 SbSTP22
OG0000016: OrSTP26 OsSTP25
OG0000017: HvSTP6
OG0000018: HvSTP8
OG0000019: OrSTP19
