# Supplementary material for: Sugar Transporter Proteins (STPs) in Gramineae Crops: Comparative Analysis, Phylogeny, Evolution, and Expression Profiling
Source: Cells. 2019 Jun 8;8(6):560. doi: 10.3390/cells8060560 (PMC6628381; doi:10.3390/cells8060560)
Supplement: Supplementary file 1 [file cells-08-00560-s001.zip › cells-515990/Table S5.xlsx]

## Sheet: Sheet1
Controls		Treatments	Gene	Fold change	P value	Benjamini-Hochberg corrected p-value
Sub0	VS	Sub1	OsSTP1	2.9588	0.00219587	0.00798924
Sub0	VS	Sub1	OsSTP10	2.08779	0.000993341	0.00519984
Sub0	VS	Sub1	OsSTP11	0.67335	0.0768433	0.106255
Sub0	VS	Sub1	OsSTP13	0.93231	0.413237	0.452971
Sub0	VS	Sub1	OsSTP14	9.86613	0.0102651	0.0208142
Sub0	VS	Sub1	OsSTP15	0.17726	0.00489951	0.0127586
Sub0	VS	Sub1	OsSTP16	0.48645	0.00385307	0.0104583
Sub0	VS	Sub1	OsSTP17	1.26063	0.0122941	0.0237996
Sub0	VS	Sub1	OsSTP18	0.1845	0.00144578	0.00612962
Sub0	VS	Sub1	OsSTP19	0.84568	0.296674	0.337458
Sub0	VS	Sub1	OsSTP2	1.75628	0.00341554	0.00962732
Sub0	VS	Sub1	OsSTP20	0.18197	0.0154685	0.0285444
Sub0	VS	Sub1	OsSTP21	0.1349	9.48459e-06	0.000374276
Sub0	VS	Sub1	OsSTP26	0.55046	0.00688391	0.0161993
Sub0	VS	Sub1	OsSTP27	0.26077	0.000431783	0.00335613
Sub0	VS	Sub1	OsSTP28	4.20436	0.01875	0.0332828
Sub0	VS	Sub1	OsSTP3	3.64744	0.000459151	0.00346389
Sub0	VS	Sub1	OsSTP4	2.32874	0.00257291	0.00840702
Sub0	VS	Sub1	OsSTP8	1.01596	0.858276	0.877083
Sub0	VS	Sub12	OsSTP1	3.95379	0.000128989	0.00183809
Sub0	VS	Sub12	OsSTP10	1.14237	0.0462654	0.0693981
Sub0	VS	Sub12	OsSTP11	2.39272	0.00443312	0.0117226
Sub0	VS	Sub12	OsSTP13	0.65125	0.000473777	0.00347211
Sub0	VS	Sub12	OsSTP14	10.315	0.00581897	0.0145616
Sub0	VS	Sub12	OsSTP15	0.6088	0.0161885	0.0294493
Sub0	VS	Sub12	OsSTP16	1.72602	0.0790544	0.108726
Sub0	VS	Sub12	OsSTP17	1.22579	0.0404079	0.0620636
Sub0	VS	Sub12	OsSTP18	0.32342	0.000286496	0.00267222
Sub0	VS	Sub12	OsSTP19	0.34846	0.00649715	0.0157219
Sub0	VS	Sub12	OsSTP2	0.93015	0.170628	0.207422
Sub0	VS	Sub12	OsSTP20	0.3708	0.0372657	0.0582845
Sub0	VS	Sub12	OsSTP21	0.25046	1.43728e-06	0.000184331
Sub0	VS	Sub12	OsSTP26	0.41193	0.00836736	0.0181884
Sub0	VS	Sub12	OsSTP27	0.28863	3.89762e-05	0.000952132
Sub0	VS	Sub12	OsSTP28	2.26454	0.000190103	0.00216718
Sub0	VS	Sub12	OsSTP3	3.13355	0.000879524	0.00506961
Sub0	VS	Sub12	OsSTP4	0.47288	7.51898e-05	0.00137758
Sub0	VS	Sub12	OsSTP8	0.69266	0.0432459	0.0656365
Sub0	VS	Sub3	OsSTP1	3.38828	6.56681e-05	0.00134751
Sub0	VS	Sub3	OsSTP10	0.43411	0.00067618	0.00433601
Sub0	VS	Sub3	OsSTP11	1.17025	0.23444	0.274584
Sub0	VS	Sub3	OsSTP13	0.65343	0.0113532	0.0224873
Sub0	VS	Sub3	OsSTP14	13.1839	0.00213003	0.00780504
Sub0	VS	Sub3	OsSTP15	0.421	0.00674536	0.0159464
Sub0	VS	Sub3	OsSTP16	1.41985	0.0295942	0.0485042
Sub0	VS	Sub3	OsSTP17	1.55323	0.000187128	0.00223248
Sub0	VS	Sub3	OsSTP18	0.47734	0.00168594	0.00681015
Sub0	VS	Sub3	OsSTP19	0.46089	0.00832353	0.0182477
Sub0	VS	Sub3	OsSTP2	1.03738	0.365258	0.405579
Sub0	VS	Sub3	OsSTP20	0.34663	0.0339879	0.0539808
Sub0	VS	Sub3	OsSTP21	0.10024	3.41431e-06	0.000175154
Sub0	VS	Sub3	OsSTP26	0.52625	0.00918162	0.0190695
Sub0	VS	Sub3	OsSTP27	0.25927	4.50685e-05	0.00100522
Sub0	VS	Sub3	OsSTP28	9.82466	0.00515436	0.0133545
Sub0	VS	Sub3	OsSTP3	4.78604	0.00084395	0.00503426
Sub0	VS	Sub3	OsSTP4	0.76533	0.00304974	0.00914923
Sub0	VS	Sub3	OsSTP8	0.80321	0.11834	0.151016
Sub0	VS	Sub6	OsSTP1	3.51634	0.00128468	0.00593728
Sub0	VS	Sub6	OsSTP10	1.06137	0.233805	0.274467
Sub0	VS	Sub6	OsSTP11	1.44914	0.0278015	0.046007
Sub0	VS	Sub6	OsSTP13	0.52911	0.000188507	0.00219782
Sub0	VS	Sub6	OsSTP14	4.71427	0.0158694	0.029075
Sub0	VS	Sub6	OsSTP15	0.45448	0.0097447	0.0199164
Sub0	VS	Sub6	OsSTP16	2.25117	0.00551869	0.0140153
Sub0	VS	Sub6	OsSTP17	1.56981	0.00134282	0.00604268
Sub0	VS	Sub6	OsSTP18	0.43589	0.000265463	0.00267025
Sub0	VS	Sub6	OsSTP19	0.30452	0.0010273	0.00516672
Sub0	VS	Sub6	OsSTP2	1.35038	0.0150085	0.0278963
Sub0	VS	Sub6	OsSTP20	0.38099	0.03341	0.0532278
Sub0	VS	Sub6	OsSTP21	0.67605	6.37695e-05	0.00136307
Sub0	VS	Sub6	OsSTP26	0.54797	0.0107415	0.021525
Sub0	VS	Sub6	OsSTP27	0.47018	0.000105647	0.00164234
Sub0	VS	Sub6	OsSTP28	8.16092	0.00274644	0.00869706
Sub0	VS	Sub6	OsSTP3	4.40045	0.00128679	0.00589397
Sub0	VS	Sub6	OsSTP4	0.70204	0.00246977	0.00839067
Sub0	VS	Sub6	OsSTP8	1.07233	0.512197	0.546273
C0	VS	C1	OsSTP1	0.42619	0.00259267	0.00841797
C0	VS	C1	OsSTP10	1.25249	0.00282735	0.00884409
C0	VS	C1	OsSTP11	0.72514	0.0981789	0.129809
C0	VS	C1	OsSTP13	1.00282	0.97124	0.973137
C0	VS	C1	OsSTP14	0.48548	0.077692	0.10714
C0	VS	C1	OsSTP15	0.85354	0.180375	0.218236
C0	VS	C1	OsSTP16	1.01102	0.932781	0.941962
C0	VS	C1	OsSTP17	0.89109	0.0702147	0.0981475
C0	VS	C1	OsSTP18	1.01739	0.797183	0.824505
C0	VS	C1	OsSTP19	0.82514	0.16586	0.20307
C0	VS	C1	OsSTP2	1.16409	0.0315995	0.0509765
C0	VS	C1	OsSTP20	1.05333	0.78956	0.819928
C0	VS	C1	OsSTP21	0.86671	0.108411	0.141514
C0	VS	C1	OsSTP26	0.91304	0.445022	0.480624
C0	VS	C1	OsSTP27	0.99083	0.815806	0.838695
C0	VS	C1	OsSTP28	0.60452	0.0125529	0.0242091
C0	VS	C1	OsSTP3	0.86076	0.008807	0.018825
C0	VS	C1	OsSTP4	0.76988	0.00364649	0.0100573
C0	VS	C1	OsSTP8	0.13963	0.00811475	0.0180211
C0	VS	C12	OsSTP1	0.75049	0.0295271	0.0485494
C0	VS	C12	OsSTP10	0.51766	0.00102116	0.00518668
C0	VS	C12	OsSTP11	0.57197	0.037536	0.0583514
C0	VS	C12	OsSTP13	0.82128	0.00911085	0.0189995
C0	VS	C12	OsSTP14	4.7073	7.88247e-05	0.00139438
C0	VS	C12	OsSTP15	1.15154	0.163118	0.200191
C0	VS	C12	OsSTP16	1.48973	0.00692216	0.0161412
C0	VS	C12	OsSTP17	0.53184	0.000274369	0.00260651
C0	VS	C12	OsSTP18	0.47829	0.00324472	0.0094042
C0	VS	C12	OsSTP19	0.77218	0.0600201	0.0872247
C0	VS	C12	OsSTP2	1.18118	0.00672277	0.0159666
C0	VS	C12	OsSTP20	0.56824	0.0618322	0.0891009
C0	VS	C12	OsSTP21	0.5875	3.11329e-05	0.000887287
C0	VS	C12	OsSTP26	0.69298	0.0231605	0.0396044
C0	VS	C12	OsSTP27	1.45568	0.0015317	0.0062861
C0	VS	C12	OsSTP28	0.5426	0.0167555	0.030266
C0	VS	C12	OsSTP3	0.94056	0.0458594	0.0689909
C0	VS	C12	OsSTP4	1.13665	0.210913	0.25046
C0	VS	C12	OsSTP8	0.37354	0.0150889	0.0279443
C0	VS	C3	OsSTP1	1.33906	0.051163	0.0760771
C0	VS	C3	OsSTP10	1.85388	0.00542041	0.0138342
C0	VS	C3	OsSTP11	0.95381	0.792888	0.82172
C0	VS	C3	OsSTP13	0.83716	0.132446	0.165719
C0	VS	C3	OsSTP14	0.52248	0.0916769	0.122475
C0	VS	C3	OsSTP15	0.74844	0.067851	0.0953631
C0	VS	C3	OsSTP16	1.4314	0.00635047	0.0154398
C0	VS	C3	OsSTP17	0.76834	0.00650195	0.0156596
C0	VS	C3	OsSTP18	0.99219	0.901929	0.916217
C0	VS	C3	OsSTP19	0.78027	0.106739	0.140044
C0	VS	C3	OsSTP2	1.23496	0.0346478	0.0545224
C0	VS	C3	OsSTP20	0.96027	0.797958	0.823646
C0	VS	C3	OsSTP21	0.76418	0.0209839	0.0366147
C0	VS	C3	OsSTP26	0.77789	0.120315	0.152399
C0	VS	C3	OsSTP27	1.13854	0.0831203	0.112508
C0	VS	C3	OsSTP28	1.67411	0.00936377	0.0192916
C0	VS	C3	OsSTP3	1.1115	0.134105	0.16698
C0	VS	C3	OsSTP4	0.86461	0.00877031	0.018825
C0	VS	C3	OsSTP8	0.65434	0.32285	0.362412
C0	VS	C6	OsSTP1	0.87494	0.106942	0.139952
C0	VS	C6	OsSTP10	0.7825	0.00363828	0.0100888
C0	VS	C6	OsSTP11	0.5822	0.0539536	0.0788553
C0	VS	C6	OsSTP13	0.80348	0.00246628	0.00843469
C0	VS	C6	OsSTP14	1.89432	0.226172	0.267958
C0	VS	C6	OsSTP15	0.83229	0.139131	0.172401
C0	VS	C6	OsSTP16	1.27837	0.040738	0.0623838
C0	VS	C6	OsSTP17	0.54142	9.21231e-05	0.00147685
C0	VS	C6	OsSTP18	0.58001	0.0010345	0.00515243
C0	VS	C6	OsSTP19	1.15712	0.117124	0.150211
C0	VS	C6	OsSTP2	1.40965	0.00224135	0.00787544
C0	VS	C6	OsSTP20	1.62368	0.0214808	0.0373548
C0	VS	C6	OsSTP21	0.9257	0.0842498	0.113737
C0	VS	C6	OsSTP26	0.77063	0.0535336	0.078465
C0	VS	C6	OsSTP27	0.92675	0.0801983	0.10942
C0	VS	C6	OsSTP28	1.14017	0.278933	0.320835
C0	VS	C6	OsSTP3	1.0088	0.759855	0.793901
C0	VS	C6	OsSTP4	0.9062	0.0270049	0.0452729
C0	VS	C6	OsSTP8	0.53006	0.0115885	0.0227773
H0	VS	H1	OsSTP1	0.45737	0.000244456	0.00250812
H0	VS	H1	OsSTP10	0.62	0.00282311	0.00888501
H0	VS	H1	OsSTP11	2.36071	0.00809581	0.0180572
H0	VS	H1	OsSTP13	1.34367	0.0122884	0.0238787
H0	VS	H1	OsSTP14	1.24289	0.0189701	0.0335574
H0	VS	H1	OsSTP15	0.32426	0.000826956	0.00499092
H0	VS	H1	OsSTP16	0.95261	0.403739	0.444459
H0	VS	H1	OsSTP17	0.5129	4.24767e-05	0.00099048
H0	VS	H1	OsSTP18	1.18284	0.086324	0.115927
H0	VS	H1	OsSTP19	0.64576	0.00631461	0.0154257
H0	VS	H1	OsSTP2	0.89333	0.00922121	0.0190745
H0	VS	H1	OsSTP20	6.03252	0.0024718	0.00834232
H0	VS	H1	OsSTP21	7.36191	0.000949156	0.00512544
H0	VS	H1	OsSTP26	0.87861	0.0225817	0.0390048
H0	VS	H1	OsSTP27	1.3585	0.00375454	0.0102451
H0	VS	H1	OsSTP28	0.27173	0.00265897	0.00857894
H0	VS	H1	OsSTP3	0.3847	2.11871e-06	0.000181149
H0	VS	H1	OsSTP4	0.23647	8.07194e-05	0.0013803
H0	VS	H1	OsSTP8	1.31297	0.0973351	0.129026
H0	VS	H12	OsSTP1	0.27351	0.0012089	0.00568959
H0	VS	H12	OsSTP10	0.41621	0.00202396	0.0076345
H0	VS	H12	OsSTP11	0.60161	0.0071244	0.0165376
H0	VS	H12	OsSTP13	1.87641	0.00293752	0.00913301
H0	VS	H12	OsSTP14	3.7748	0.00224154	0.00782251
H0	VS	H12	OsSTP15	1.6121	0.000899214	0.0050141
H0	VS	H12	OsSTP16	0.89935	0.137473	0.17076
H0	VS	H12	OsSTP17	2.08515	0.00272549	0.00868431
H0	VS	H12	OsSTP18	1.81455	1.28981e-06	0.000330836
H0	VS	H12	OsSTP19	2.05401	0.000229887	0.00245691
H0	VS	H12	OsSTP2	1.04246	0.190255	0.229649
H0	VS	H12	OsSTP20	4.09314	0.00195459	0.00748289
H0	VS	H12	OsSTP21	2.18006	0.00100141	0.0051891
H0	VS	H12	OsSTP26	0.90443	0.00899207	0.0189833
H0	VS	H12	OsSTP27	0.89485	0.00794353	0.0177949
H0	VS	H12	OsSTP28	0.86279	0.10084	0.132985
H0	VS	H12	OsSTP3	0.52484	0.00142593	0.00619917
H0	VS	H12	OsSTP4	0.25475	0.00033886	0.00294636
H0	VS	H12	OsSTP8	2.24453	0.0972877	0.129297
H0	VS	H3	OsSTP1	0.96948	0.625328	0.660069
H0	VS	H3	OsSTP10	0.75412	0.0116358	0.022783
H0	VS	H3	OsSTP11	11.2001	0.00340735	0.00965728
H0	VS	H3	OsSTP13	1.44788	0.00950542	0.0195051
H0	VS	H3	OsSTP14	6.39481	0.00113917	0.0054616
H0	VS	H3	OsSTP15	0.59368	0.00107452	0.00520026
H0	VS	H3	OsSTP16	0.92447	0.306438	0.346261
H0	VS	H3	OsSTP17	1.29594	0.03083	0.0500499
H0	VS	H3	OsSTP18	1.25933	0.00596701	0.0148596
H0	VS	H3	OsSTP19	0.53837	0.0066352	0.0158319
H0	VS	H3	OsSTP2	0.82307	0.00120848	0.00574029
H0	VS	H3	OsSTP20	4.02419	0.00202433	0.00758014
H0	VS	H3	OsSTP21	4.43315	0.000427507	0.00337401
H0	VS	H3	OsSTP26	0.71031	0.000206945	0.00225879
H0	VS	H3	OsSTP27	1.22016	0.00335595	0.00956447
H0	VS	H3	OsSTP28	0.24394	0.000702258	0.0043934
H0	VS	H3	OsSTP3	0.31629	2.4872e-05	0.000797458
H0	VS	H3	OsSTP4	0.10837	0.000179653	0.00224785
H0	VS	H3	OsSTP8	3.05396	0.000955058	0.00510359
H0	VS	H6	OsSTP1	0.57933	0.00106707	0.00521342
H0	VS	H6	OsSTP10	0.55886	0.00179823	0.00704191
H0	VS	H6	OsSTP11	15.2521	0.0104292	0.0210637
H0	VS	H6	OsSTP13	1.9711	0.00140655	0.00616716
H0	VS	H6	OsSTP14	2.97391	0.0270718	0.0452373
H0	VS	H6	OsSTP15	0.60434	0.00144471	0.00617612
H0	VS	H6	OsSTP16	0.83141	0.0691906	0.0969803
H0	VS	H6	OsSTP17	2.30186	0.0110901	0.0221371
H0	VS	H6	OsSTP18	1.60419	0.00304113	0.00923136
H0	VS	H6	OsSTP19	1.30261	0.0526509	0.0773922
H0	VS	H6	OsSTP2	1.81036	0.00239583	0.00824875
H0	VS	H6	OsSTP20	13.0571	0.00303738	0.00927486
H0	VS	H6	OsSTP21	5.6839	0.00184342	0.0071642
H0	VS	H6	OsSTP26	1.07182	0.227918	0.269406
H0	VS	H6	OsSTP27	1.64915	0.00406534	0.0108621
H0	VS	H6	OsSTP28	0.20794	0.00232369	0.00805442
H0	VS	H6	OsSTP3	0.73224	0.00166755	0.00678933
H0	VS	H6	OsSTP4	0.12373	0.000155525	0.00209959
H0	VS	H6	OsSTP8	6.14062	0.00612753	0.0151126
Blast0Hr	VS	Blast0.25Hr	OsSTP1	0.80272	0.0341884	0.0541317
Blast0Hr	VS	Blast0.25Hr	OsSTP10	1.08115	0.13057	0.163771
Blast0Hr	VS	Blast0.25Hr	OsSTP11	1.17033	0.0233182	0.0397416
Blast0Hr	VS	Blast0.25Hr	OsSTP13	0.76094	0.00101234	0.00519333
Blast0Hr	VS	Blast0.25Hr	OsSTP14	0.675	0.030605	0.0498425
Blast0Hr	VS	Blast0.25Hr	OsSTP15	1.12274	0.108773	0.141625
Blast0Hr	VS	Blast0.25Hr	OsSTP16	2.47406	0.00758686	0.017298
Blast0Hr	VS	Blast0.25Hr	OsSTP17	0.92191	0.427417	0.466521
Blast0Hr	VS	Blast0.25Hr	OsSTP18	1.46597	0.000987674	0.00522347
Blast0Hr	VS	Blast0.25Hr	OsSTP19	1.14203	0.0257478	0.0435928
Blast0Hr	VS	Blast0.25Hr	OsSTP2	0.93544	0.210527	0.250581
Blast0Hr	VS	Blast0.25Hr	OsSTP20	1.77341	0.00358441	0.0100481
Blast0Hr	VS	Blast0.25Hr	OsSTP21	0.8479	0.0422413	0.064302
Blast0Hr	VS	Blast0.25Hr	OsSTP26	0.8378	0.0791923	0.108625
Blast0Hr	VS	Blast0.25Hr	OsSTP27	0.83024	0.000925894	0.00505302
Blast0Hr	VS	Blast0.25Hr	OsSTP28	0.9587	0.319764	0.359735
Blast0Hr	VS	Blast0.25Hr	OsSTP3	0.90426	0.0585188	0.0852845
Blast0Hr	VS	Blast0.25Hr	OsSTP4	1.17738	0.00313231	0.00928829
Blast0Hr	VS	Blast0.25Hr	OsSTP8	7.66557	4.27874e-07	0.000219499
Blast0Hr	VS	Blast0.5Hr	OsSTP1	0.7626	0.0274136	0.0456597
Blast0Hr	VS	Blast0.5Hr	OsSTP10	0.96959	0.452599	0.48778
Blast0Hr	VS	Blast0.5Hr	OsSTP11	1.25971	0.00210042	0.0077519
Blast0Hr	VS	Blast0.5Hr	OsSTP13	0.71362	0.00817497	0.017999
Blast0Hr	VS	Blast0.5Hr	OsSTP14	0.79016	0.0134066	0.0254725
Blast0Hr	VS	Blast0.5Hr	OsSTP15	0.86282	0.0764038	0.105933
Blast0Hr	VS	Blast0.5Hr	OsSTP16	1.64828	0.0131644	0.0252934
Blast0Hr	VS	Blast0.5Hr	OsSTP17	0.81152	0.009981	0.0203185
Blast0Hr	VS	Blast0.5Hr	OsSTP18	1.18494	0.0803317	0.109311
Blast0Hr	VS	Blast0.5Hr	OsSTP19	1.79919	0.0114878	0.0226663
Blast0Hr	VS	Blast0.5Hr	OsSTP2	0.96199	0.508891	0.543877
Blast0Hr	VS	Blast0.5Hr	OsSTP20	1.73944	0.0346417	0.0546806
Blast0Hr	VS	Blast0.5Hr	OsSTP21	0.68016	0.0138641	0.0262446
Blast0Hr	VS	Blast0.5Hr	OsSTP26	1.0188	0.780882	0.812561
Blast0Hr	VS	Blast0.5Hr	OsSTP27	1.15963	0.033062	0.0530026
Blast0Hr	VS	Blast0.5Hr	OsSTP28	1.63992	0.00563191	0.0142324
Blast0Hr	VS	Blast0.5Hr	OsSTP3	1.29584	0.0231103	0.0396508
Blast0Hr	VS	Blast0.5Hr	OsSTP4	3.01986	0.0031545	0.00924719
Blast0Hr	VS	Blast0.5Hr	OsSTP8	2.08832	0.00248594	0.0083352
Blast0Hr	VS	Blast12Hr	OsSTP1	1.94327	0.00148097	0.00617673
Blast0Hr	VS	Blast12Hr	OsSTP10	3.89601	0.00030929	0.00278361
Blast0Hr	VS	Blast12Hr	OsSTP11	8.02677	0.00601001	0.0148944
Blast0Hr	VS	Blast12Hr	OsSTP13	0.63108	0.0029491	0.00911379
Blast0Hr	VS	Blast12Hr	OsSTP14	4.63109	0.00908364	0.01902
Blast0Hr	VS	Blast12Hr	OsSTP15	0.551	3.21404e-05	0.000867792
Blast0Hr	VS	Blast12Hr	OsSTP16	0.39737	0.020615	0.0360938
Blast0Hr	VS	Blast12Hr	OsSTP17	0.65865	0.0065321	0.0156587
Blast0Hr	VS	Blast12Hr	OsSTP18	0.24562	0.00249231	0.00830229
Blast0Hr	VS	Blast12Hr	OsSTP19	2.46405	0.000558521	0.00382029
Blast0Hr	VS	Blast12Hr	OsSTP2	1.13161	0.11433	0.146996
Blast0Hr	VS	Blast12Hr	OsSTP20	1.11026	0.428652	0.466876
Blast0Hr	VS	Blast12Hr	OsSTP21	0.64488	0.000183369	0.00223972
Blast0Hr	VS	Blast12Hr	OsSTP26	0.96428	0.747454	0.782539
Blast0Hr	VS	Blast12Hr	OsSTP27	0.24678	4.00716e-06	0.000186879
Blast0Hr	VS	Blast12Hr	OsSTP28	6.60931	2.61157e-05	0.00078808
Blast0Hr	VS	Blast12Hr	OsSTP3	6.02362	0.000612862	0.00403075
Blast0Hr	VS	Blast12Hr	OsSTP4	2.17893	0.00419403	0.0111479
Blast0Hr	VS	Blast12Hr	OsSTP8	1.10492	0.30536	0.345806
Blast0Hr	VS	Blast1Hr	OsSTP1	1.22208	0.0922043	0.122859
Blast0Hr	VS	Blast1Hr	OsSTP10	1.50472	0.0318975	0.0512959
Blast0Hr	VS	Blast1Hr	OsSTP11	0.53658	6.99757e-05	0.00132954
Blast0Hr	VS	Blast1Hr	OsSTP13	0.63205	8.47244e-06	0.000362197
Blast0Hr	VS	Blast1Hr	OsSTP14	1.45123	0.0178506	0.0321312
Blast0Hr	VS	Blast1Hr	OsSTP15	0.88729	0.0522146	0.0771933
Blast0Hr	VS	Blast1Hr	OsSTP16	1.75288	0.00888924	0.0188437
Blast0Hr	VS	Blast1Hr	OsSTP17	1.12979	0.0374329	0.058368
Blast0Hr	VS	Blast1Hr	OsSTP18	0.99493	0.910598	0.923195
Blast0Hr	VS	Blast1Hr	OsSTP19	4.43159	0.000479018	0.003413
Blast0Hr	VS	Blast1Hr	OsSTP2	0.80006	0.0256646	0.0435959
Blast0Hr	VS	Blast1Hr	OsSTP20	1.14851	0.233236	0.274427
Blast0Hr	VS	Blast1Hr	OsSTP21	0.74863	0.0198826	0.0350507
Blast0Hr	VS	Blast1Hr	OsSTP26	1.07079	0.300769	0.34136
Blast0Hr	VS	Blast1Hr	OsSTP27	0.76764	0.000608845	0.00405633
Blast0Hr	VS	Blast1Hr	OsSTP28	10.4669	3.37809e-05	0.000866481
Blast0Hr	VS	Blast1Hr	OsSTP3	2.2416	0.052427	0.0772846
Blast0Hr	VS	Blast1Hr	OsSTP4	11.3489	0.00104321	0.00514582
Blast0Hr	VS	Blast1Hr	OsSTP8	6.49479	1.84833e-06	0.000189639
Blast0Hr	VS	Blast24Hr	OsSTP1	2.1186	0.00402106	0.0108
Blast0Hr	VS	Blast24Hr	OsSTP10	3.61112	0.000301157	0.00275882
Blast0Hr	VS	Blast24Hr	OsSTP11	2.62165	0.00613779	0.0150655
Blast0Hr	VS	Blast24Hr	OsSTP13	0.60455	0.000892472	0.00503119
Blast0Hr	VS	Blast24Hr	OsSTP14	4.1734	0.00224016	0.00792553
Blast0Hr	VS	Blast24Hr	OsSTP15	0.54314	0.00011268	0.00165156
Blast0Hr	VS	Blast24Hr	OsSTP16	0.40577	0.0146617	0.0274505
Blast0Hr	VS	Blast24Hr	OsSTP17	0.76118	0.00313546	0.00924419
Blast0Hr	VS	Blast24Hr	OsSTP18	0.38215	0.00195247	0.00753096
Blast0Hr	VS	Blast24Hr	OsSTP19	2.15505	0.00252639	0.00830793
Blast0Hr	VS	Blast24Hr	OsSTP2	1.14429	0.0432548	0.0654564
Blast0Hr	VS	Blast24Hr	OsSTP20	1.16615	0.409802	0.450167
Blast0Hr	VS	Blast24Hr	OsSTP21	0.77888	0.000356049	0.00299432
Blast0Hr	VS	Blast24Hr	OsSTP26	0.87827	0.119651	0.151933
Blast0Hr	VS	Blast24Hr	OsSTP27	0.65942	0.00128285	0.00598272
Blast0Hr	VS	Blast24Hr	OsSTP28	6.96411	0.00324818	0.00936132
Blast0Hr	VS	Blast24Hr	OsSTP3	5.53027	0.000905255	0.0049935
Blast0Hr	VS	Blast24Hr	OsSTP4	1.78637	0.00739761	0.0170178
Blast0Hr	VS	Blast24Hr	OsSTP8	0.69694	0.307397	0.346582
Blast0Hr	VS	Blast3Hr	OsSTP1	1.79414	0.0139905	0.0263864
Blast0Hr	VS	Blast3Hr	OsSTP10	2.82532	0.00174964	0.00690436
Blast0Hr	VS	Blast3Hr	OsSTP11	4.779	0.00266192	0.00853477
Blast0Hr	VS	Blast3Hr	OsSTP13	0.34218	1.41428e-06	0.000241841
Blast0Hr	VS	Blast3Hr	OsSTP14	1.2679	0.0801433	0.109636
Blast0Hr	VS	Blast3Hr	OsSTP15	0.1796	3.25533e-06	0.000185554
Blast0Hr	VS	Blast3Hr	OsSTP16	0.98393	0.894972	0.910953
Blast0Hr	VS	Blast3Hr	OsSTP17	0.42497	0.000377443	0.00307346
Blast0Hr	VS	Blast3Hr	OsSTP18	0.32017	0.00053455	0.0037565
Blast0Hr	VS	Blast3Hr	OsSTP19	2.22136	0.00899896	0.0189199
Blast0Hr	VS	Blast3Hr	OsSTP2	1.0044	0.94405	0.949604
Blast0Hr	VS	Blast3Hr	OsSTP20	0.73335	0.0637461	0.0905866
Blast0Hr	VS	Blast3Hr	OsSTP21	0.55849	0.000111488	0.00168216
Blast0Hr	VS	Blast3Hr	OsSTP26	1.05044	0.639973	0.67414
Blast0Hr	VS	Blast3Hr	OsSTP27	0.24438	2.7783e-06	0.000178159
Blast0Hr	VS	Blast3Hr	OsSTP28	1.60185	0.00539764	0.0138449
Blast0Hr	VS	Blast3Hr	OsSTP3	5.28465	0.0022236	0.00792157
Blast0Hr	VS	Blast3Hr	OsSTP4	12.7371	0.00144282	0.0062199
Blast0Hr	VS	Blast3Hr	OsSTP8	3.34276	6.99191e-05	0.00137956
Blast0Hr	VS	Blast48Hr	OsSTP1	2.10754	0.00721143	0.0166643
Blast0Hr	VS	Blast48Hr	OsSTP10	2.35526	0.00815851	0.0180401
Blast0Hr	VS	Blast48Hr	OsSTP11	3.30516	0.00250348	0.00828569
Blast0Hr	VS	Blast48Hr	OsSTP13	0.39121	0.000197691	0.00220468
Blast0Hr	VS	Blast48Hr	OsSTP14	5.16963	0.00361909	0.0100902
Blast0Hr	VS	Blast48Hr	OsSTP15	0.44864	1.23713e-05	0.000453319
Blast0Hr	VS	Blast48Hr	OsSTP16	0.39904	0.0274767	0.0456167
Blast0Hr	VS	Blast48Hr	OsSTP17	0.61408	0.000559777	0.0037785
Blast0Hr	VS	Blast48Hr	OsSTP18	0.32987	0.00200514	0.00761953
Blast0Hr	VS	Blast48Hr	OsSTP19	1.67802	0.000364366	0.00301484
Blast0Hr	VS	Blast48Hr	OsSTP2	1.1114	0.0754388	0.104878
Blast0Hr	VS	Blast48Hr	OsSTP20	0.88683	0.466803	0.500983
Blast0Hr	VS	Blast48Hr	OsSTP21	0.62173	0.000265624	0.00262049
Blast0Hr	VS	Blast48Hr	OsSTP26	0.80448	0.066061	0.0936169
Blast0Hr	VS	Blast48Hr	OsSTP27	0.52534	0.000883601	0.00503653
Blast0Hr	VS	Blast48Hr	OsSTP28	6.83201	0.00295933	0.00909064
Blast0Hr	VS	Blast48Hr	OsSTP3	7.08055	0.00304901	0.00920083
Blast0Hr	VS	Blast48Hr	OsSTP4	2.04378	0.00077554	0.00473634
Blast0Hr	VS	Blast48Hr	OsSTP8	2.98579	8.40449e-05	0.00139081
Blast0Hr	VS	Blast6Hr	OsSTP1	1.09955	0.348522	0.389525
Blast0Hr	VS	Blast6Hr	OsSTP10	2.36494	0.000478308	0.00345594
Blast0Hr	VS	Blast6Hr	OsSTP11	6.32486	0.00151734	0.0062774
Blast0Hr	VS	Blast6Hr	OsSTP13	0.39454	0.000390999	0.0031341
Blast0Hr	VS	Blast6Hr	OsSTP14	0.66151	0.00860535	0.0186268
Blast0Hr	VS	Blast6Hr	OsSTP15	0.22235	0.000156671	0.00206083
Blast0Hr	VS	Blast6Hr	OsSTP16	1.05007	0.686982	0.722175
Blast0Hr	VS	Blast6Hr	OsSTP17	0.51153	0.000656516	0.0042632
Blast0Hr	VS	Blast6Hr	OsSTP18	0.15044	0.00139486	0.00616866
Blast0Hr	VS	Blast6Hr	OsSTP19	3.16278	2.14347e-05	0.000733067
Blast0Hr	VS	Blast6Hr	OsSTP2	1.20255	0.0304147	0.0496902
Blast0Hr	VS	Blast6Hr	OsSTP20	1.17074	0.160237	0.197126
Blast0Hr	VS	Blast6Hr	OsSTP21	0.67632	0.000270239	0.00261571
Blast0Hr	VS	Blast6Hr	OsSTP26	1.1844	0.117187	0.149918
Blast0Hr	VS	Blast6Hr	OsSTP27	0.1967	2.39024e-06	0.00017517
Blast0Hr	VS	Blast6Hr	OsSTP28	3.8385	0.000233731	0.00244702
Blast0Hr	VS	Blast6Hr	OsSTP3	8.37524	0.000676686	0.00428568
Blast0Hr	VS	Blast6Hr	OsSTP4	8.7195	0.000878811	0.00512307
Blast0Hr	VS	Blast6Hr	OsSTP8	0.78881	0.109465	0.142166
Wound-0Hr	VS	Wound-0.25Hr	OsSTP1	1.072	0.43323	0.470862
Wound-0Hr	VS	Wound-0.25Hr	OsSTP10	0.85318	0.129271	0.162938
Wound-0Hr	VS	Wound-0.25Hr	OsSTP11	2.08628	0.0500746	0.0746752
Wound-0Hr	VS	Wound-0.25Hr	OsSTP13	1.01842	0.809492	0.833875
Wound-0Hr	VS	Wound-0.25Hr	OsSTP14	1.17311	0.384708	0.42442
Wound-0Hr	VS	Wound-0.25Hr	OsSTP15	0.90513	0.290169	0.33227
Wound-0Hr	VS	Wound-0.25Hr	OsSTP16	2.71062	0.0157251	0.0289139
Wound-0Hr	VS	Wound-0.25Hr	OsSTP17	0.96981	0.574443	0.611388
Wound-0Hr	VS	Wound-0.25Hr	OsSTP18	0.54983	0.00319203	0.00930403
Wound-0Hr	VS	Wound-0.25Hr	OsSTP19	0.98113	0.86908	0.886358
Wound-0Hr	VS	Wound-0.25Hr	OsSTP2	1.42316	0.00881958	0.0187736
Wound-0Hr	VS	Wound-0.25Hr	OsSTP20	0.77744	0.113411	0.146181
Wound-0Hr	VS	Wound-0.25Hr	OsSTP21	0.74682	0.290884	0.332346
Wound-0Hr	VS	Wound-0.25Hr	OsSTP26	0.85691	0.00861306	0.0185651
Wound-0Hr	VS	Wound-0.25Hr	OsSTP27	1.04865	0.262536	0.305399
Wound-0Hr	VS	Wound-0.25Hr	OsSTP28	1.24571	0.0671119	0.0945835
Wound-0Hr	VS	Wound-0.25Hr	OsSTP3	1.1487	0.0846611	0.113992
Wound-0Hr	VS	Wound-0.25Hr	OsSTP4	1.06403	0.438412	0.475488
Wound-0Hr	VS	Wound-0.25Hr	OsSTP8	1.4178	0.00788713	0.017746
Wound-0Hr	VS	Wound-0.5Hr	OsSTP1	1.21241	0.0403851	0.0624023
Wound-0Hr	VS	Wound-0.5Hr	OsSTP10	0.78911	0.0634739	0.0904504
Wound-0Hr	VS	Wound-0.5Hr	OsSTP11	2.87009	0.0184998	0.0331831
Wound-0Hr	VS	Wound-0.5Hr	OsSTP13	0.9404	0.487577	0.522186
Wound-0Hr	VS	Wound-0.5Hr	OsSTP14	1.1422	0.460858	0.495639
Wound-0Hr	VS	Wound-0.5Hr	OsSTP15	0.72174	0.0202917	0.0356494
Wound-0Hr	VS	Wound-0.5Hr	OsSTP16	1.84253	0.0613529	0.0886592
Wound-0Hr	VS	Wound-0.5Hr	OsSTP17	0.91675	0.200861	0.241316
Wound-0Hr	VS	Wound-0.5Hr	OsSTP18	0.66181	0.00308744	0.00920847
Wound-0Hr	VS	Wound-0.5Hr	OsSTP19	1.53844	0.00328825	0.00942387
Wound-0Hr	VS	Wound-0.5Hr	OsSTP2	1.1805	0.168274	0.205535
Wound-0Hr	VS	Wound-0.5Hr	OsSTP20	1.28966	0.0665902	0.0941069
Wound-0Hr	VS	Wound-0.5Hr	OsSTP21	0.7912	0.362055	0.402894
Wound-0Hr	VS	Wound-0.5Hr	OsSTP26	0.97504	0.60395	0.641463
Wound-0Hr	VS	Wound-0.5Hr	OsSTP27	1.42113	0.000552795	0.00383222
Wound-0Hr	VS	Wound-0.5Hr	OsSTP28	1.69128	0.00220764	0.00791971
Wound-0Hr	VS	Wound-0.5Hr	OsSTP3	1.13066	0.109774	0.142208
Wound-0Hr	VS	Wound-0.5Hr	OsSTP4	1.39471	0.0218029	0.0377868
Wound-0Hr	VS	Wound-0.5Hr	OsSTP8	0.7508	0.00753624	0.0172593
Wound-0Hr	VS	Wound-12Hr	OsSTP1	1.00504	0.936667	0.944027
Wound-0Hr	VS	Wound-12Hr	OsSTP10	0.84678	0.118494	0.150838
Wound-0Hr	VS	Wound-12Hr	OsSTP11	3.99218	0.00171997	0.00689331
Wound-0Hr	VS	Wound-12Hr	OsSTP13	1.04135	0.60891	0.645395
Wound-0Hr	VS	Wound-12Hr	OsSTP14	3.27109	0.000446359	0.00341765
Wound-0Hr	VS	Wound-12Hr	OsSTP15	0.82997	0.0185374	0.0331348
Wound-0Hr	VS	Wound-12Hr	OsSTP16	1.19314	0.422421	0.462051
Wound-0Hr	VS	Wound-12Hr	OsSTP17	0.91428	0.17855	0.216539
Wound-0Hr	VS	Wound-12Hr	OsSTP18	0.95266	0.3309	0.370637
Wound-0Hr	VS	Wound-12Hr	OsSTP19	0.5911	0.00445198	0.0117121
Wound-0Hr	VS	Wound-12Hr	OsSTP2	1.47968	0.00774027	0.0175697
Wound-0Hr	VS	Wound-12Hr	OsSTP20	1.10057	0.382158	0.422515
Wound-0Hr	VS	Wound-12Hr	OsSTP21	1.46301	0.124893	0.157808
Wound-0Hr	VS	Wound-12Hr	OsSTP26	0.47616	0.000321843	0.00284664
Wound-0Hr	VS	Wound-12Hr	OsSTP27	1.26097	0.0421486	0.0643519
Wound-0Hr	VS	Wound-12Hr	OsSTP28	0.69387	0.0393006	0.0609099
Wound-0Hr	VS	Wound-12Hr	OsSTP3	0.9671	0.617656	0.653315
Wound-0Hr	VS	Wound-12Hr	OsSTP4	1.09862	0.0519194	0.0769787
Wound-0Hr	VS	Wound-12Hr	OsSTP8	1.45567	0.272856	0.315259
Wound-0Hr	VS	Wound-1Hr	OsSTP1	1.17407	0.0902685	0.120908
Wound-0Hr	VS	Wound-1Hr	OsSTP10	0.5515	0.0132967	0.0253577
Wound-0Hr	VS	Wound-1Hr	OsSTP11	1.74467	0.112236	0.145031
Wound-0Hr	VS	Wound-1Hr	OsSTP13	1.03227	0.725264	0.76086
Wound-0Hr	VS	Wound-1Hr	OsSTP14	1.51151	0.0604206	0.0875587
Wound-0Hr	VS	Wound-1Hr	OsSTP15	0.56436	0.00137796	0.00614691
Wound-0Hr	VS	Wound-1Hr	OsSTP16	1.21116	0.195926	0.235939
Wound-0Hr	VS	Wound-1Hr	OsSTP17	0.71726	0.0118946	0.0232013
Wound-0Hr	VS	Wound-1Hr	OsSTP18	1.42493	0.00474075	0.0124082
Wound-0Hr	VS	Wound-1Hr	OsSTP19	0.83176	0.239989	0.280443
Wound-0Hr	VS	Wound-1Hr	OsSTP2	1.07868	0.367269	0.406931
Wound-0Hr	VS	Wound-1Hr	OsSTP20	1.20601	0.133723	0.16691
Wound-0Hr	VS	Wound-1Hr	OsSTP21	0.56129	0.129466	0.162785
Wound-0Hr	VS	Wound-1Hr	OsSTP26	0.87197	0.0165068	0.0299222
Wound-0Hr	VS	Wound-1Hr	OsSTP27	1.12103	0.168798	0.205685
Wound-0Hr	VS	Wound-1Hr	OsSTP28	1.51144	0.0620057	0.0891007
Wound-0Hr	VS	Wound-1Hr	OsSTP3	1.30161	0.0113191	0.0225067
Wound-0Hr	VS	Wound-1Hr	OsSTP4	1.883	0.0147289	0.0274761
Wound-0Hr	VS	Wound-1Hr	OsSTP8	0.46743	0.0624687	0.0895152
Wound-0Hr	VS	Wound-24Hr	OsSTP1	0.99839	0.981816	0.981816
Wound-0Hr	VS	Wound-24Hr	OsSTP10	1.07302	0.443874	0.480396
Wound-0Hr	VS	Wound-24Hr	OsSTP11	3.93976	0.00219924	0.00794515
Wound-0Hr	VS	Wound-24Hr	OsSTP13	1.35276	0.0158765	0.0289845
Wound-0Hr	VS	Wound-24Hr	OsSTP14	1.58187	0.0466244	0.0697327
Wound-0Hr	VS	Wound-24Hr	OsSTP15	1.00773	0.919034	0.92991
Wound-0Hr	VS	Wound-24Hr	OsSTP16	3.49865	0.000758828	0.0046901
Wound-0Hr	VS	Wound-24Hr	OsSTP17	1.08115	0.205056	0.24578
Wound-0Hr	VS	Wound-24Hr	OsSTP18	0.79422	0.0141524	0.0265942
Wound-0Hr	VS	Wound-24Hr	OsSTP19	1.31322	0.0452657	0.068298
Wound-0Hr	VS	Wound-24Hr	OsSTP2	1.31562	0.035946	0.0563924
Wound-0Hr	VS	Wound-24Hr	OsSTP20	0.89647	0.361858	0.40355
Wound-0Hr	VS	Wound-24Hr	OsSTP21	0.98945	0.960798	0.964558
Wound-0Hr	VS	Wound-24Hr	OsSTP26	0.58505	0.000153971	0.00213478
Wound-0Hr	VS	Wound-24Hr	OsSTP27	1.28212	0.0264317	0.0444573
Wound-0Hr	VS	Wound-24Hr	OsSTP28	0.6538	0.0229612	0.0395271
Wound-0Hr	VS	Wound-24Hr	OsSTP3	0.80111	0.0404008	0.0622391
Wound-0Hr	VS	Wound-24Hr	OsSTP4	0.85711	0.0106655	0.0214565
Wound-0Hr	VS	Wound-24Hr	OsSTP8	0.39844	0.00147783	0.00621415
Wound-0Hr	VS	Wound-3Hr	OsSTP1	0.8849	0.158229	0.195124
Wound-0Hr	VS	Wound-3Hr	OsSTP10	1.01746	0.823318	0.844724
Wound-0Hr	VS	Wound-3Hr	OsSTP11	6.34909	0.000175619	0.00225231
Wound-0Hr	VS	Wound-3Hr	OsSTP13	0.88458	0.295508	0.336879
Wound-0Hr	VS	Wound-3Hr	OsSTP14	1.48419	0.0709586	0.0989178
Wound-0Hr	VS	Wound-3Hr	OsSTP15	1.03579	0.769983	0.802848
Wound-0Hr	VS	Wound-3Hr	OsSTP16	2.37804	0.00779848	0.0176239
Wound-0Hr	VS	Wound-3Hr	OsSTP17	1.3027	0.00689183	0.0161439
Wound-0Hr	VS	Wound-3Hr	OsSTP18	0.55618	0.0056927	0.0143155
Wound-0Hr	VS	Wound-3Hr	OsSTP19	0.84795	0.156351	0.193272
Wound-0Hr	VS	Wound-3Hr	OsSTP2	1.1399	0.207202	0.247773
Wound-0Hr	VS	Wound-3Hr	OsSTP20	1.2722	0.0824042	0.111834
Wound-0Hr	VS	Wound-3Hr	OsSTP21	0.68021	0.207261	0.247267
Wound-0Hr	VS	Wound-3Hr	OsSTP26	0.59928	0.00173304	0.00689185
Wound-0Hr	VS	Wound-3Hr	OsSTP27	1.27099	0.00087269	0.00514586
Wound-0Hr	VS	Wound-3Hr	OsSTP28	1.43018	0.0131841	0.0252367
Wound-0Hr	VS	Wound-3Hr	OsSTP3	0.92088	0.244475	0.285035
Wound-0Hr	VS	Wound-3Hr	OsSTP4	2.13884	0.00132334	0.00600774
Wound-0Hr	VS	Wound-3Hr	OsSTP8	1.43663	0.279157	0.320375
Wound-0Hr	VS	Wound-6Hr	OsSTP1	0.86112	0.104565	0.137544
Wound-0Hr	VS	Wound-6Hr	OsSTP10	0.90361	0.266171	0.30823
Wound-0Hr	VS	Wound-6Hr	OsSTP11	2.41319	0.0309644	0.0501097
Wound-0Hr	VS	Wound-6Hr	OsSTP13	1.35121	0.0185844	0.0331035
Wound-0Hr	VS	Wound-6Hr	OsSTP14	1.51035	0.0624719	0.0892704
Wound-0Hr	VS	Wound-6Hr	OsSTP15	0.46121	0.00034717	0.00296831
Wound-0Hr	VS	Wound-6Hr	OsSTP16	1.39137	0.0083256	0.0181746
Wound-0Hr	VS	Wound-6Hr	OsSTP17	1.31957	0.00536138	0.0138211
Wound-0Hr	VS	Wound-6Hr	OsSTP18	0.48863	0.00207367	0.00770863
Wound-0Hr	VS	Wound-6Hr	OsSTP19	0.77224	0.0258346	0.043596
Wound-0Hr	VS	Wound-6Hr	OsSTP2	1.11274	0.229997	0.271237
Wound-0Hr	VS	Wound-6Hr	OsSTP20	1.1578	0.275328	0.317401
Wound-0Hr	VS	Wound-6Hr	OsSTP21	0.95561	0.836088	0.856115
Wound-0Hr	VS	Wound-6Hr	OsSTP26	0.5162	0.000460175	0.0034213
Wound-0Hr	VS	Wound-6Hr	OsSTP27	1.26236	0.00372659	0.0102232
Wound-0Hr	VS	Wound-6Hr	OsSTP28	0.67622	0.0334015	0.05338
Wound-0Hr	VS	Wound-6Hr	OsSTP3	0.9255	0.264208	0.306649
Wound-0Hr	VS	Wound-6Hr	OsSTP4	1.55766	0.00388427	0.0104875
Wound-0Hr	VS	Wound-6Hr	OsSTP8	0.6096	0.0280307	0.0462371
